# Supplementary material for: Extracellular vesicles from mesenchymal stromal cells primed with synthetic toll-like receptor 4 agonists treat hematopoietic acute radiation syndrome
Source: Stem Cells Transl Med. 2026 Jan 9;15(1):szaf068. doi: 10.1093/stcltm/szaf068 (PMC12784198; doi:10.1093/stcltm/szaf068)
Supplement: szaf068_Supplementary_Data [file szaf068_supplementary_data.zip]

Archive with 5 entries (5 files):
- 12-Dec-2025_063415_Supplemental_Methods_and_Data.pdf
- Supplementary_Data.zip
- rev_FINAL_Supplemental_Methods_and_Figure_and_Table_Legends.docx
- 12-Dec-2025_063411_rev_FINAL_Supplemental_Methods_and_Figure_and_Table_Legends.docx
- Supplemental_Methods_and_Data.pdf
